# Supplementary material for: Melodies as Maximally Disordered Systems under Macroscopic Constraints with Musical Meaning
Source: Entropy (Basel). 2019 May 25;21(5):532. doi: 10.3390/e21050532 (PMC7515022; doi:10.3390/e21050532)
Supplement: Supplementary file 1 [file entropy-21-00532-s001.zip]

Archive with 2 entries (2 files):
- Supplementary_Spreadsheet_S1_Final_Version.xlsx
- Supplementary_Tables_and_Notes_Final_Version.pdf
